# Supplementary material for: Functional Study of TMEM163 Gene Variants Associated with Hypomyelination Leukodystrophy
Source: Cells. 2022 Apr 9;11(8):1285. doi: 10.3390/cells11081285 (PMC9031525; doi:10.3390/cells11081285)
Supplement: Supplementary file 1 [file cells-11-01285-s001.zip]

Archive with 1 entries (1 files):
- cells-1540883-supplement.pdf
